# Supplementary material for: Cornified Epithelial Teeth of Jawless Vertebrates Contain Proteins Similar to Keratin-Associated Proteins of Mammalian Skin Appendages
Source: J Dev Biol. 2025 May 19;13(2):18. doi: 10.3390/jdb13020018 (PMC12101200; doi:10.3390/jdb13020018)
Supplement: Supplementary file 1 [file jdb-13-00018-s001.zip]

Archive with 1 entries (1 files):
- jdb-3545005-supplementary.pdf
